# Supplementary material for: Colorectal cancer susceptibility: apparent gender-related modulation by ABCB1 gene polymorphisms
Source: J Biomed Sci. 2014 Sep 4;21(1):89. doi: 10.1186/s12929-014-0089-8 (PMC4428509; doi:10.1186/s12929-014-0089-8)
Supplement: Additional file 1: — Polymorphism characteristics. [file 12929_2014_89_MOESM1_ESM.xls]

## Sheet: Tab A suppl mat
Table S1 Polymorphism characteristics
SNP ID	Primer sequences 5' - 3'	Nucleotide changea	Location	Restriction enzyme
rs1128503	For TTGAATGAAGAGTTTCTGATGTTTT	1236C>T	exon 12	BsuRI
	Rev CTCTGCATCAGCTGGACTGT
rs2032582	For TGTTGTCTGGACAAGCACTGA	2677G>T	exon 21	GsaI
	Rev TGTGAAGACAATGGCCTGAA
rs1045642	For GGCTCCGAGCACACCTGGGCA	3435C>T	exon 26	DpnII
	Rev GGCCAGAGAGGCTGCCACATGCT
aMajor allele/minor
